# Supplementary material for: Primates as Predictors of Mammal Community Diversity in the Forest Ecosystems of Madagascar
Source: PLoS One. 2015 Sep 3;10(9):e0136787. doi: 10.1371/journal.pone.0136787 (PMC4559443; doi:10.1371/journal.pone.0136787)
Supplement: S1 File — Species richness data (Table A). Summary of geographic and climatic data used in the construction of the terrestrial ecoregions of Madagascar (Table B). Primate (PRI) complementarity data (Table C). Total non-primate (TLNP) complementarity data (Table D). Carnivoran (CAR) complementarity data (Table E). Afrosoricid (AFR) complementarity data (Table F). Rodent (ROD) complementarity data (Table G). (XLS) [file pone.0136787.s001.xls]

## Sheet: Table A 
TABLE A. Species Richness Data
	Dry Deciduous Forest	Dry Deciduous Forest	Dry Deciduous Forest	Dry Deciduous Forest	Succulent Woodland	Succulent Woodland	Spiny Thicket	Spiny Thicket	Spiny Thicket	Spiny Thicket	Subhumid Forest	Subhumid Forest	Subhumid Forest	Subhumid Forest	Subhumid Forest	Subhumid Forest	Subhumid Forest	Subhumid Forest	Subhumid Forest	Subhumid Forest	Subhumid Forest	Subhmid Forest	Humid Forest	Humid Forest	Humid Forest	Humid Forest	Humid Forest	Humid Forest	Humid Forest	Dry Deciduous Forest	Dry Deciduous Froest	Succulent Woodland	Subhumid Forest	Subhumid Forest	Succulent Woodland
site	Ankarana	Ankarafantsika	Namoroka	Bemaraha	Kirindy CFPF	Zombitse-Vohibasia	Tsimanampetsotsa	Beza Mahafaly	Berenty	Andohahela Parcel 2	Montagne d'Ambre	Manongarivo Subhumid	Tsaratanana Subhumid	Marojejy Subhumid	Anjanaharibe-Sud subhumid	Analamazaotra	Ambohitantely	Anjozorobe	Tsinjoarivo	Ranomafana	Andringitra Subhumid	Andohahela Parcel 1 Subhumid	Marojejy Lowland	Masoala	Verezanantsoro	Zahamena	Mantadia	Andringitra Lowland	Andohahela Parcel 1 Lowland	Loky-Manambato	Ambohijanahary	Kirindy-Mitea	Isalo	Analavelona	Mikea
Microcebus arnholdi	0	0	0	0	0	0	0	0	0	0	1	0	0	0	0	0	0	0	0	0	0	0	0	0	0	0	0	0	0	0	0	0	0	0	0
Microcebus berthae	0	0	0	0	1	0	0	0	0	0	0	0	0	0	0	0	0	0	0	0	0	0	0	0	0	0	0	0	0	0	0	0	0	0	0
Microcebus griseorufus	0	0	0	0	0	0	1	1	1	1	0	0	0	0	0	0	0	0	0	0	0	0	0	0	0	0	0	0	0	0	0	0	0	0	1
Microcebus lehilahytsara	0	0	0	0	0	0	0	0	0	0	0	0	0	0	0	1	0	0	0	0	0	0	0	0	0	0	1	0	0	0	0	0	0	0	0
Microcebus mittermeieri	0	0	0	0	0	0	0	0	0	0	0	0	0	1	1	0	0	0	0	0	0	0	1	0	0	0	0	0	0	0	0	0	0	0	0
Microcebus murinus	1	1	1	1	1	1	1	0	1	0	0	0	0	0	0	0	0	0	0	0	0	0	0	0	0	0	0	0	0	0	0	1	1	1	1
Micocebus myoxinus	0	0	1	1	0	0	0	0	0	0	0	0	0	0	0	0	0	0	0	0	0	0	0	0	0	0	0	0	0	0	0	0	0	0	0
Microcebus ravelobensis	0	1	0	0	0	0	0	0	0	0	0	0	0	0	0	0	0	0	0	0	0	0	0	0	0	0	0	0	0	0	0	0	0	0	0
Microcebus rufus	0	0	0	0	0	0	0	0	0	0	0	0	0	0	0	0	1	1	1	1	1	1	0	1	1	0	0	1	1	1	0	0	0	0	0
Microcebus sambiranensis	0	0	0	0	0	0	0	0	0	0	0	1	0	0	0	0	0	0	0	0	0	0	0	0	0	0	0	0	0	0	0	0	0	0	0
Microcebus simmonsi	0	0	0	0	0	0	0	0	0	0	0	0	0	0	0	0	0	0	0	0	0	0	0	0	0	1	0	0	0	0	0	0	0	0	0
Microcebus tavaratra	1	0	0	0	0	0	0	0	0	0	0	0	0	0	0	0	0	0	0	0	0	0	0	0	0	0	0	0	0	0	0	0	0	0	0
Allocebus trichotis	0	0	0	0	0	0	0	0	0	0	0	0	0	1	1	1	0	0	0	0	0	0	0	1	1	1	1	0	0	0	0	0	0	0	0
Mirza coquereli	0	0	1	1	1	1	0	0	0	0	0	0	0	0	0	0	0	0	0	0	0	0	0	0	0	0	0	0	0	0	0	1	1	0	0
Cheirogaleus crossleyi	1	1	0	0	0	0	0	0	0	0	1	1	1	1	1	1	0	1	1	1	0	0	1	0	0	1	1	0	0	1	1	0	0	0	0
Cheirogaleus major	0	0	0	0	0	0	0	0	0	0	0	0	0	0	0	0	0	0	0	0	1	1	0	1	1	0	0	1	1	0	0	0	0	0	0
Cheirogaleus medius	0	1	1	1	1	1	0	0	1	1	0	0	0	0	0	0	0	0	0	0	0	0	0	0	0	0	0	0	0	1	0	1	1	1	1
Cheirogaleus sibreeei	0	0	0	0	0	0	0	0	0	0	0	0	0	0	0	0	0	0	1	0	0	0	0	0	0	0	0	0	0	0	0	0	0	0	0
Phaner electromontis	1	0	0	0	0	0	0	0	0	0	1	0	0	0	0	0	0	0	0	0	0	0	1	0	0	0	0	0	0	0	0	0	0	0	0
Phaner furcifer	0	0	0	0	0	0	0	0	0	0	0	0	0	0	0	0	0	0	0	0	0	0	0	1	0	1	0	0	0	0	0	0	0	0	0
Phaner pallescens	0	0	1	1	1	1	0	0	0	1	0	0	0	0	0	0	0	0	0	0	0	0	0	0	0	0	0	0	0	1	0	1	0	1	1
Phaner parienti	0	0	0	0	0	0	0	0	0	0	0	1	1	0	0	0	0	0	0	0	0	0	0	0	0	0	0	0	0	0	0	0	0	0	0
Lepilemur ankaranensis	1	0	0	0	0	0	0	0	0	0	0	0	0	0	0	0	0	0	0	0	0	0	0	0	0	0	0	0	0	0	0	0	0	0	0
Lepilemur dorsalis	0	0	0	0	0	0	0	0	0	0	0	1	0	0	0	0	0	0	0	0	0	0	0	0	0	0	0	0	0	0	0	0	0	0	0
Lepilemur edwardsi	0	1	1	0	0	0	0	0	0	0	0	0	0	0	0	0	0	0	0	0	0	0	0	0	0	0	0	0	0	0	0	0	0	0	0
Lepilemur fleuretae	0	0	0	0	0	0	0	0	0	0	0	0	0	0	0	0	0	0	0	0	0	0	0	0	0	0	0	0	1	0	0	0	0	0	0
Lepilemur hollandorum	0	0	0	0	0	0	0	0	0	0	0	0	0	0	0	0	0	0	0	0	0	0	0	0	1	0	0	0	0	0	0	0	0	0	0
Lepilemur hubbardi	0	0	0	0	0	1	0	0	0	0	0	0	0	0	0	0	0	0	0	0	0	0	0	0	0	0	0	0	0	0	0	0	0	0	0
Lepilemur leucopus	0	0	0	0	0	0	0	0	1	1	0	0	0	0	0	0	0	0	0	0	0	0	0	0	0	0	0	0	0	0	0	0	0	0	0
Lepilemur microdon	0	0	0	0	0	0	0	0	0	0	0	0	0	0	0	0	0	0	0	1	1	0	0	0	0	0	0	1	0	0	0	0	0	0	0
Lepilemur milanoii	0	0	0	0	0	0	0	0	0	0	0	0	0	0	0	0	0	0	0	0	0	0	0	0	0	0	0	0	0	1	0	0	0	0	0
Lepilemur mustelinus	0	0	0	0	0	0	0	0	0	0	0	0	1	1	0	1	0	1	1	0	0	0	1	0	0	1	1	0	0	0	0	0	0	0	0
Lepilemur petteri	0	0	0	0	0	0	1	1	0	0	0	0	0	0	0	0	0	0	0	0	0	0	0	0	0	0	0	0	0	0	0	0	0	0	0
Lepilemur randrianasolo	0	0	0	1	0	0	0	0	0	0	0	0	0	0	0	0	0	0	0	0	0	0	0	0	0	0	0	0	0	0	0	0	0	0	0
Lepilemur ruficaudatus	0	0	0	0	1	0	0	0	0	0	0	0	0	0	0	0	0	0	0	0	0	0	0	0	0	0	0	0	0	0	0	1	1	1	1
Lepilemur scottorum	0	0	0	0	0	0	0	0	0	0	0	0	0	0	0	0	0	0	0	0	0	0	0	1	0	0	0	0	0	0	0	0	0	0	0
Lepilemur seali	0	0	0	0	0	0	0	0	0	0	0	0	0	0	1	0	0	0	0	0	0	0	0	0	0	0	0	0	0	0	0	0	0	0	0
Lepilemur septentrionalis	0	0	0	0	0	0	0	0	0	0	1	0	0	0	0	0	0	0	0	0	0	0	0	0	0	0	0	0	0	0	0	0	0	0	0
Lemur catta	0	0	0	0	0	1	1	1	1	1	0	0	0	0	0	0	0	0	0	0	0	0	0	0	0	0	0	0	0	0	0	1	1	1	1
Eulemur coronatus	1	0	0	0	0	0	0	0	0	0	1	0	0	0	0	0	0	0	0	0	0	0	0	0	0	0	0	0	0	1	0	0	0	0	0
Eulemur albifrons	0	0	0	0	0	0	0	0	0	0	0	0	0	1	1	0	0	0	0	0	0	0	1	1	1	1	0	0	0	0	0	0	0	0	0
Eulemur albocollaris	0	0	0	0	0	0	0	0	0	0	0	0	0	0	0	0	0	0	0	0	1	0	0	0	0	0	0	1	0	0	0	0	0	0	0
Eulemur collaris	0	0	0	0	0	0	0	0	0	0	0	0	0	0	0	0	0	0	0	0	0	1	0	0	0	0	0	0	1	0	0	0	0	0	0
Eulemur fulvus	0	1	0	0	0	0	0	0	0	0	0	1	1	0	0	1	1	1	1	0	1	0	0	0	0	0	1	1	0	0	0	0	0	0	0
Eulemur rufus	0	0	1	1	1	1	0	0	0	0	0	0	0	0	0	0	0	0	0	1	1	0	0	0	0	0	0	0	0	0	1	1	1	1	1
Eulemur sanfordi	1	0	0	0	0	0	0	0	0	0	1	0	0	0	0	0	0	0	0	0	0	0	0	0	0	0	0	0	0	1	0	0	0	0	0
Eulemur macaco macaco	0	0	0	0	0	0	0	0	0	0	0	1	1	0	0	0	0	0	0	0	0	0	0	0	0	0	0	0	0	0	0	0	0	0	0
Eulemur mongoz	0	1	0	0	0	0	0	0	0	0	0	0	0	0	0	0	0	0	0	0	0	0	0	0	0	0	0	0	0	0	0	0	0	0	0
Eulemur rubriventer	0	0	0	0	0	0	0	0	0	0	0	0	0	1	1	1	0	1	1	1	1	0	1	0	0	1	1	1	0	0	0	0	0	0	0
Hapalemur aureus	0	0	0	0	0	0	0	0	0	0	0	0	0	0	0	0	0	0	0	1	1	0	0	0	0	0	0	0	0	0	0	0	0	0	0
Hapalemur griseus	0	0	0	0	0	0	0	0	0	0	0	0	1	1	1	1	1	1	1	1	1	0	1	1	1	1	1	0	0	0	0	0	0	0	0
Hapalemur meridionalis	0	0	0	0	0	0	0	0	0	0	0	0	0	0	0	0	0	0	0	0	0	1	0	0	0	0	0	0	1	0	0	0	0	0	0
Hapalemur occidentalis	1	0	1	1	0	0	0	0	0	0	0	1	0	0	0	0	0	0	0	0	0	0	0	0	0	0	0	0	0	0	0	0	0	0	0
Prolemur simus	0	0	0	0	0	0	0	0	0	0	0	0	0	0	0	0	0	0	0	1	1	0	0	0	0	0	0	0	0	0	0	0	0	0	0
Varecia variegata rubra	0	0	0	0	0	0	0	0	0	0	0	0	0	0	0	0	0	0	0	0	0	0	0	1	0	0	0	0	0	0	0	0	0	0	0
Varecia variegata variegata	0	0	0	0	0	0	0	0	0	0	0	0	0	0	0	1	0	1	1	1	1	0	0	0	1	1	1	1	0	0	0	0	0	0	0
Daubentonia madagascariensis	1	0	1	1	0	0	0	0	0	0	1	1	1	1	1	1	0	1	1	1	1	1	1	1	1	0	1	1	1	1	0	0	0	0	0
Avahi cleesei	0	0	0	1	0	0	0	0	0	0	0	0	0	0	0	0	0	0	0	0	0	0	0	0	0	0	0	0	0	0	0	0	0	0	0
Avahi laniger	0	0	0	0	0	0	0	0	0	0	0	0	0	1	1	1	1	1	1	1	1	0	1	0	1	1	1	1	0	0	0	0	0	0	0
Avahi meridionalis	0	0	0	0	0	0	0	0	0	0	0	0	0	0	0	0	0	0	0	0	0	1	0	0	0	0	0	0	1	0	0	0	0	0	0
Avahi mooreorum	0	0	0	0	0	0	0	0	0	0	0	0	0	0	0	0	0	0	0	0	0	0	0	1	0	0	0	0	0	0	0	0	0	0	0
Avahi occidentalis	1	1	0	0	0	0	0	0	0	0	0	0	0	0	0	0	0	0	0	0	0	0	0	0	0	0	0	0	0	0	0	0	0	0	0
Avahi peyrierasi	0	0	0	0	0	0	0	0	0	0	0	0	0	0	0	0	0	0	0	1	0	0	0	0	0	0	0	0	0	0	0	0	0	0	0
Avahi unicolor	0	0	0	0	0	0	0	0	0	0	0	1	0	0	0	0	0	0	0	0	0	0	0	0	0	0	0	0	0	0	0	0	0	0	0
Propithecus candidus	0	0	0	0	0	0	0	0	0	0	0	0	0	1	1	0	0	0	0	0	0	0	0	0	0	0	0	0	0	0	0	0	0	0	0
Propithecus coquereli	0	1	0	0	0	0	0	0	0	0	0	0	0	0	0	0	0	0	0	0	0	0	0	0	0	0	0	0	0	0	0	0	0	0	0
Propithecus deckeni	0	0	1	1	0	0	0	0	0	0	0	0	0	0	0	0	0	0	0	0	0	0	0	0	0	0	0	0	0	0	1	0	0	0	0
Propithecus diadema	0	0	0	0	0	0	0	0	0	0	0	0	0	0	0	1	0	1	1	0	0	0	0	0	1	1	1	0	0	0	0	0	0	0	0
Propithecus edwardsi	0	0	0	0	0	0	0	0	0	0	0	0	0	0	0	0	0	0	0	1	0	0	0	0	0	0	0	1	0	0	0	0	0	0	0
Propithecus perrieri	1	0	0	0	0	0	0	0	0	0	0	0	0	0	0	0	0	0	0	0	0	0	0	0	0	0	0	0	0	0	0	0	0	0	0
Propithecus tattersalli	0	0	0	0	0	0	0	0	0	0	0	0	0	0	0	0	0	0	0	0	0	0	0	0	0	0	0	0	0	1	0	0	0	0	0
Propithecus verreauxi	0	0	0	0	1	1	1	1	1	1	0	0	0	0	0	0	0	0	0	0	0	0	0	0	0	0	0	0	1	0	0	1	1	1	1
Indri indri	0	0	0	0	0	0	0	0	0	0	0	0	0	0	1	1	0	1	0	0	0	0	0	0	1	1	1	0	0	0	0	0	0	0	0
PRIMATE RICHNESS	11	9	10	11	8	8	5	4	6	6	7	9	7	10	11	12	4	11	11	13	13	6	9	10	11	12	12	10	8	9	3	8	7	7	8
Cryptoprocta ferox	1	1	1	1	1	1	1	1	1	1	1	1	0	1	1	1	1	1	1	1	1	1	1	1	1	1	1	1	1	1	1	1	1	1	1
Eupleres goudotii goudotii	1	0	0	0	0	0	0	0	0	0	1	0	0	0	0	1	0	1	0	1	1	1	1	1	1	1	1	0	0	0	1	0	0	0	0
Eupleres goudotii major	0	1	0	0	0	0	0	0	0	0	0	1	1	0	0	0	0	0	0	0	0	0	0	0	0	0	0	0	0	0	0	0	0	0	0
Fossa fossana	1	0	0	0	0	0	0	0	0	0	1	1	0	0	1	1	0	1	1	1	1	1	1	1	1	1	1	1	1	0	0	0	0	0	0
Galidia elegans dambrensis	1	0	0	0	0	0	0	0	0	0	1	1	0	0	0	0	0	0	0	0	0	0	0	0	0	0	0	0	0	0	0	0	0	0	0
Galidia elegans elegans	0	0	0	0	0	0	0	0	0	0	0	0	1	1	1	1	0	1	1	1	1	1	0	1	1	1	1	1	1	1	1	0	0	0	0
Galidia elegans occidentalis	0	0	1	1	0	0	0	0	0	0	0	0	0	0	0	0	0	0	0	0	0	0	0	0	0	0	0	0	0	0	0	0	0	0	0
Galidictis fasciata	0	0	0	0	0	0	0	0	0	0	0	0	0	0	0	0	0	1	1	1	0	1	0	1	1	1	1	1	1	0	0	0	0	0	0
Galidictis grandidieri	0	0	0	0	0	0	1	0	0	0	0	0	0	0	0	0	0	0	0	0	0	0	0	0	0	0	0	0	0	0	0	0	0	0	0
Mungotictis decemlineata decemlineata	0	0	0	0	1	0	0	0	0	0	0	0	0	0	0	0	0	0	0	0	0	0	0	0	0	0	0	0	0	0	0	1	0	0	0
Mungotictis decemlineata lineata	0	0	0	0	0	0	0	0	0	0	0	0	0	0	0	0	0	0	0	0	0	0	0	0	0	0	0	0	0	0	0	0	0	0	1
Salanoia concolor	0	0	0	0	0	0	0	0	0	0	0	0	0	0	0	0	0	0	0	0	0	0	0	1	1	1	0	0	0	0	0	0	0	0	0
CARNIVORAN RICHNESS	4	2	2	2	2	1	2	1	1	1	4	4	2	2	3	4	1	5	4	5	4	5	3	6	6	6	5	4	4	2	3	2	1	1	2
Tenrec ecaudatus	1	1	1	1	1	1	1	1	1	1	1	1	1	0	1	1	1	1	1	1	1	1	1	1	1	1	1	1	1	1	1	1	1	1	1
Setifer setosus	1	1	1	1	1	1	1	1	1	0	1	1	1	1	1	1	1	1	1	1	1	0	1	1	1	1	1	0	1	1	1	1	1	0	1
Echinops telfairi	0	0	0	0	1	1	1	1	1	1	0	0	0	0	0	0	0	0	0	0	0	0	0	0	0	0	0	0	0	0	0	1	0	1	1
Geogale aurita	0	0	0	0	1	1	1	1	1	1	0	0	0	0	0	0	0	0	0	0	0	0	0	0	0	0	0	0	0	0	0	1	0	0	1
Microgale brevicaudata	1	1	0	0	1	0	0	0	0	0	1	1	1	1	0	0	0	0	0	0	0	0	1	1	0	0	0	0	0	1	0	1	0	0	0
Microgale cowani	0	0	0	0	0	0	0	0	0	0	1	1	1	1	1	1	1	1	1	1	1	1	0	1	0	0	1	0	0	0	0	0	0	0	0
Microgale dobsoni	0	0	0	0	0	0	0	0	0	0	0	1	1	1	1	0	1	1	1	0	1	1	0	1	1	0	0	0	1	0	0	0	0	0	0
Microgale drouhardi	0	0	0	0	0	0	0	0	0	0	1	1	1	0	0	1	0	0	0	0	1	0	0	0	0	1	1	1	0	1	0	0	0	0	0
Microgale dryas	0	0	0	0	0	0	0	0	0	0	0	0	0	0	0	0	0	0	0	0	0	0	0	0	0	0	0	0	0	0	0	0	0	0	0
Microgale fotsifotsy	0	0	0	0	0	0	0	0	0	0	1	1	1	1	1	0	0	1	1	1	1	1	0	0	1	1	0	0	1	1	0	0	0	0	0
Microgale gracilis	0	0	0	0	0	0	0	0	0	0	0	0	0	1	1	1	0	0	1	1	1	1	0	0	0	0	0	0	0	0	0	0	0	0	0
Microgale nov. sp. 1 [grandidieri]	0	0	1	1	0	0	0	0	0	0	0	0	0	0	0	0	0	0	0	0	0	0	0	0	0	0	0	0	0	0	0	0	0	0	0
Microgale gymnorhyncha	0	0	0	0	0	0	0	0	0	0	0	0	1	1	1	0	1	1	1	1	1	0	0	0	0	0	0	0	0	0	0	0	0	0	0
Microgale jenkinsae	0	0	0	0	0	0	0	0	0	0	0	0	0	0	0	0	0	0	0	0	0	0	0	0	0	0	0	0	0	0	0	0	0	0	1
Microgale jobihely	0	0	0	0	0	0	0	0	0	0	0	0	1	0	0	0	0	0	0	0	0	0	0	0	0	0	0	0	0	0	0	0	0	0	0
Microgale longicaudata	0	0	0	0	0	0	0	0	0	0	1	1	1	1	1	0	1	1	1	1	0	1	0	0	0	0	1	0	1	0	1	0	0	0	0
Microgale majori	0	0	0	0	1	0	0	0	0	0	0	1	1	0	0	0	1	1	0	0	1	1	0	0	0	0	0	1	0	0	1	0	0	1	0
Microgale monticola	0	0	0	0	0	0	0	0	0	0	0	0	0	1	1	0	0	0	0	0	0	0	0	0	0	0	0	0	0	0	0	0	0	0	0
Microgale nasoloi	0	0	0	0	1	1	0	0	0	0	0	0	0	0	0	0	0	0	0	0	0	0	0	0	0	0	0	0	0	0	0	0	0	1	0
Microgale parvula	0	0	0	0	0	0	0	0	0	0	1	0	1	1	1	0	1	1	1	0	1	1	1	1	1	1	1	1	1	1	0	0	0	0	0
Microgale principula	0	0	0	0	0	0	0	0	0	0	0	0	0	1	1	0	0	1	0	1	0	1	0	0	1	0	1	0	1	0	0	0	0	0	0
Microgale pusilla	0	0	0	0	0	0	0	0	0	0	0	0	0	0	0	1	1	0	1	0	1	0	0	0	0	0	0	0	0	0	0	0	0	0	0
Microgale soricoides	0	0	0	0	0	0	0	0	0	0	0	1	1	1	1	0	0	1	1	1	1	1	0	0	0	0	1	0	0	0	0	0	0	0	0
Microgale taiva	0	0	0	0	0	0	0	0	0	0	0	0	1	1	1	1	0	1	1	1	1	1	0	1	0	0	1	1	0	0	0	0	0	0	0
Microgale talazaci	0	0	0	0	0	0	0	0	0	0	1	1	1	1	1	1	1	1	0	1	0	1	1	1	0	0	1	0	0	1	0	0	0	0	0
Microgale thomasi	0	0	0	0	0	0	0	0	0	0	0	0	0	0	0	1	0	1	1	1	1	1	0	0	0	0	1	1	1	0	0	0	0	0	0
Oryzorictes hova	0	0	0	0	0	0	0	0	0	0	0	1	1	1	1	1	1	1	1	0	0	1	1	1	1	0	0	0	0	0	0	0	0	0	0
Oryzorictes tetradactylus	0	0	0	0	0	0	0	0	0	0	0	0	0	0	0	0	0	0	0	0	0	0	0	0	0	0	0	0	0	0	0	0	0	0	0
Hemicentetes nigriceps	0	0	0	0	0	0	0	0	0	0	0	0	0	0	0	0	0	1	1	0	0	0	0	0	0	0	0	0	0	0	0	0	0	0	0
Hemicentetes semispinosus	0	0	0	0	0	0	0	0	0	0	0	0	1	1	1	1	0	1	1	1	0	0	1	1	1	0	1	0	0	0	0	0	0	0	0
Limnogale mergulus	0	0	0	0	0	0	0	0	0	0	0	0	0	0	0	0	0	0	0	1	1	0	0	0	0	0	0	0	0	0	0	0	0	0	0
AFROSORICID RICHNESS	3	3	3	3	7	5	4	4	4	3	9	12	17	16	16	11	11	17	16	14	15	14	7	10	8	5	12	6	8	7	4	5	2	4	5
Eliurus antsingy	0	0	1	1	0	0	0	0	0	0	0	0	0	0	0	0	0	0	0	0	0	0	0	0	0	0	0	0	0	0	0	0	0	0	0
Eliurus carletoni	1	0	0	0	0	0	0	0	0	0	0	0	0	0	0	0	0	0	0	0	0	0	0	0	0	0	0	0	0	1	0	0	0	0	0
Eliurus danieli	0	0	0	0	0	0	0	0	0	0	0	0	0	0	0	0	0	0	0	0	0	0	0	0	0	0	0	0	0	0	0	0	1	0	0
Eliurus grandidieri	0	0	0	0	0	0	0	0	0	0	0	1	1	1	1	0	0	1	1	0	0	0	0	0	1	0	0	0	0	0	0	0	0	0	0
Eliurus majori	0	0	0	0	0	0	0	0	0	0	1	1	1	1	1	0	0	1	1	1	1	1	0	0	0	0	0	0	1	0	1	0	0	0	0
Eliurus minor	0	1	0	0	0	0	0	0	0	0	1	1	1	1	1	1	1	1	1	1	1	1	1	1	1	1	0	1	1	1	0	0	0	0	0
Eliurus myoxinus	1	1	1	1	1	1	1	1	1	1	0	1	0	1	0	0	0	0	0	0	0	0	0	0	0	0	0	0	0	1	1	1	1	1	0
Eliurus tanala	0	0	0	1	0	0	0	0	0	0	0	0	1	1	1	1	0	1	0	1	1	1	1	0	1	0	1	1	1	0	0	0	0	0	0
Eliurus webbi	0	0	0	0	0	0	0	0	0	0	1	1	1	0	1	1	0	0	0	1	0	1	1	1	1	0	0	1	1	0	0	0	0	0	0
Brachytarsomys albicauda	0	0	0	0	0	0	0	0	0	0	0	0	0	1	1	1	0	1	0	1	0	0	1	0	0	0	0	0	0	0	0	0	0	0	0
Brachytarsomys villosa	0	0	0	0	0	0	0	0	0	0	0	0	1	0	1	0	0	0	0	0	0	0	0	0	0	0	0	0	0	0	0	0	0	0	0
Brachyuromys betsileoensis	0	0	0	0	0	0	0	0	0	0	0	0	0	0	1	0	0	0	0	1	0	0	0	0	0	0	0	0	0	0	0	0	0	0	0
Brachyuromys ramirohitra	0	0	0	0	0	0	0	0	0	0	0	0	0	0	0	0	0	0	0	0	1	0	0	0	0	0	0	0	0	0	0	0	0	0	0
Gymnuromys roberti	0	0	0	0	0	0	0	0	0	0	0	0	0	1	1	1	0	1	1	1	1	1	0	0	0	0	1	1	1	0	0	0	0	0	0
Hypogeomys antimena	0	0	0	0	1	0	0	0	0	0	0	0	0	0	0	0	0	0	0	0	0	0	0	0	0	0	0	0	0	0	0	0	0	0	0
Macrotarsomys bastardi	0	1	0	0	1	1	1	1	0	0	0	0	0	0	0	0	0	0	0	0	0	0	0	0	0	0	0	0	0	0	0	1	0	0	1
Macrotarsomys ingens	0	1	0	0	0	0	0	0	0	0	0	0	0	0	0	0	0	0	0	0	0	0	0	0	0	0	0	0	0	0	0	0	0	0	0
Macrotarsomys petteri	0	0	0	0	0	0	0	0	0	0	0	0	0	0	0	0	0	0	0	0	0	0	0	0	0	0	0	0	0	0	0	0	0	0	1
Monticolomys koopmani	0	0	0	0	0	0	0	0	0	0	0	0	1	0	0	0	0	0	0	1	1	0	0	0	0	0	0	0	0	0	0	0	0	0	0
Nesomys audeberti	0	0	0	0	0	0	0	0	0	0	0	0	0	0	0	1	0	0	0	1	0	0	0	1	0	0	0	0	0	0	0	0	0	0	0
Nesomys lambertoni	0	0	0	1	0	0	0	0	0	0	0	0	0	0	0	0	0	0	0	0	0	0	0	0	0	0	0	0	0	0	0	0	0	0	0
Nesomys rufus	0	0	0	0	0	0	0	0	0	0	0	1	1	1	1	1	0	1	1	1	1	1	1	1	1	0	1	1	0	0	0	0	0	0	0
Voalavo gymnocaudus	0	0	0	0	0	0	0	0	0	0	0	0	0	1	1	0	0	0	0	0	0	0	0	0	0	0	0	0	0	0	0	0	0	0	0
Voalavo antsahabensis	0	0	0	0	0	0	0	0	0	0	0	0	0	0	0	0	0	1	0	0	0	0	0	0	0	0	0	0	0	0	0	0	0	0	0
RODENT RICHNESS	2	4	2	4	3	2	2	2	1	1	3	6	8	9	11	7	1	8	5	10	7	6	5	4	5	1	3	5	5	3	2	2	2	1	2
NONPRIMATE RICHNESS	9	9	7	9	12	8	8	7	6	5	16	22	27	27	30	22	13	30	25	29	26	25	15	20	19	12	20	15	17	12	9	9	5	6	9
TOTAL RICHNESS	20	18	17	20	20	16	13	11	12	11	23	31	34	37	41	34	17	41	36	42	39	31	24	30	30	24	32	25	25	21	12	17	12	13	17

## Sheet: Table B 
Table B. Summary of geographic and climatic data used in the construction of WWF’s terrestrial ecoregions of Madagascara, b.
		Elevational range (m)	Annual rainfall (mm/year)	Mean annual temperature (ºC)	Length of dry season (months)
Ecoregion	Area (km2)
Spiny thicket	43300	0-200	350-500	15 - 33	2015-09-11
Succulent woodland	79800	0-800	575-1330	14 - 31	2015-10-11
Dry deciduous forest	152100	0-600	1000-1500	14 - 33	6
Humid forest	112400	0-800	> 2000c	26	< 2
Subhumid forest	199300	801-1600	1500-2000	15 - 25	2015-03-07
a Burgess et al., 2004
a Ericoid thicket occurring above 1600 m and mangroves are not included in this analysis.
c Annual rainfall reaches more than 6,000 mm in some parts of the Masoala Peninsula (Kremen, 2003).

## Sheet: Table C 
Table C. Primate complementarity data
Ankarana	Ankarafantsika	Namoroka	Bemaraha	Kirindy CFPF	Zombitse-Vohibasia	Tsimanampetsotsa	Beza Mahafaly	Berenty	Andohahela Parcel 2	Montagne d'Ambre	Manongarivo Subhumid	Tsaratanana Subhumid	Marojejy Subhumid	Anjanaharibe-Sud subhumid	Analamazaotra	Ambohitantely	Anjozorobe	Tsinjoarivo	Ranomafana	Andringitra Subhumid	Andohahela Parcel 1 Subhumid	Marojejy Lowland	Masoala	Verezanantsoro	Zahamena	Mantadia	Andringitra Lowland	Andohahela Parcel 1 Lowland	Loky-Manambato	Ambohijanahary	Kirindy-Mitea	Isalo	Analavelona	Mikea		Mean Complementarity
11	8	8	8	10	10	10	11	10	11	6	8	9	9	9	9	11	9	9	9	10	10	8	10	10	10	9	10	10	7	10	10	10	10	10	Ankarana	9.4
6	9	6	7	7	7	8	9	7	8	8	7	7	8	8	7	8	7	7	8	8	9	8	9	9	8	7	8	9	7	8	7	7	7	7	Ankarafantsika	7.62857
7	7	10	1	5	5	9	10	8	8	9	8	9	9	9	9	10	9	9	8	8	9	9	9	9	10	9	9	9	7	8	5	6	6	6	Namoroka	7.94286
8	9	2	11	6	6	10	11	9	9	10	9	10	10	10	10	11	10	10	9	9	10	10	10	10	11	10	10	10	8	9	6	7	7	7	Bemaraha	8.97143
7	6	3	3	8	2	6	7	5	5	8	8	8	8	8	8	8	8	8	7	7	8	8	8	8	8	8	8	7	6	7	1	2	2	2	Kirindy CFPF	6.31429
7	6	3	3	2	8	5	6	4	4	8	8	8	8	8	8	8	8	8	7	7	8	8	8	8	8	8	8	8	6	7	1	2	2	2	Zombitse-Vohibasia	6.22857
4	4	4	4	3	2	5	1	1	2	5	5	5	5	5	5	5	5	5	5	5	5	5	5	5	5	5	5	4	5	5	2	2	2	1	Tsimanampetsotsa	4.02857
4	4	4	4	3	2	0	4	1	1	4	4	4	4	4	4	4	4	4	4	4	4	4	4	4	4	4	4	3	4	4	2	2	2	1	Beza Mahafaly	3.34286
5	4	4	4	3	2	2	3	6	1	6	6	6	6	6	6	6	6	6	6	6	6	6	6	6	6	6	6	5	5	6	2	2	2	1	Berenty	4.71429
6	5	4	3	3	2	3	3	1	6	6	6	6	6	6	6	6	6	6	6	6	6	6	6	6	6	6	6	5	4	6	2	3	2	1	Andohahela Parcel 2	4.77143
2	6	6	6	7	7	7	7	7	7	7	5	5	5	5	5	7	5	5	5	6	6	4	6	6	6	5	6	6	3	6	7	7	7	7	Montagne d'Ambre	5.82857
6	7	7	7	9	9	9	9	9	9	7	9	4	7	7	6	8	6	6	7	7	8	7	8	8	8	6	7	8	7	8	9	9	9	9	Manongarivo Subhumid	7.6
5	5	6	6	7	7	7	7	7	7	5	2	7	3	4	2	5	2	2	4	4	6	3	5	5	4	2	5	6	5	6	7	7	7	7	Tsaratanana Subhumid	5.11429
8	9	9	9	10	10	10	10	10	10	8	8	6	10	1	3	8	4	4	5	6	9	2	6	5	3	3	7	9	8	9	10	10	10	10	Marojejy Subhumid	7.4
9	10	10	10	11	11	11	11	11	11	9	9	8	2	11	4	9	5	6	6	7	10	4	7	5	4	4	8	10	9	10	11	11	11	11	Anjanaharibe-Sud subhumid	8.45714
10	10	10	11	12	12	12	12	12	12	10	9	7	5	5	12	9	2	3	6	6	11	6	8	5	3	0	7	11	10	11	12	12	12	12	Analamazaotra	8.77143
4	3	4	4	4	4	4	4	4	4	4	3	2	2	2	1	4	0	0	1	0	3	2	2	1	2	1	1	3	3	4	4	4	4	4	Ambohitantely	2.74286
9	9	10	10	11	11	11	11	11	11	9	8	6	5	5	1	7	11	1	4	4	9	5	8	4	3	1	5	8	8	10	11	11	11	11	Anjozorobe	7.71429
9	9	10	10	11	11	11	11	11	11	9	8	6	5	6	2	7	1	11	4	3	9	5	8	5	4	2	5	9	8	10	11	11	11	11	Tsinjoarivo	7.85714
11	12	11	11	11	12	13	13	13	13	11	11	10	8	8	7	10	6	6	13	3	11	8	10	8	8	7	6	11	10	11	12	12	12	12	Ranomafana	10.0286
12	12	11	11	12	12	13	13	13	13	12	11	10	9	9	7	9	6	6	3	13	10	9	9	7	9	7	4	10	11	12	12	12	12	12	Andringitra Subhumid	10.0857
5	6	5	5	6	6	6	6	6	6	5	5	5	5	5	5	5	4	4	4	3	6	5	3	3	6	5	3	0	4	6	6	6	6	6	Andohahela Parcel 1 Subhumid	4.91429
6	8	8	8	9	9	9	9	9	9	6	7	5	1	2	3	7	3	3	4	5	8	9	6	5	3	3	6	8	7	8	9	9	9	9	Marojejy Lowland	6.54286
9	10	9	9	10	10	10	10	10	10	9	9	8	6	6	7	8	7	7	7	6	7	7	10	4	6	7	7	7	8	10	10	10	10	10	Masoala	8.28571
10	11	10	10	11	11	11	11	11	11	10	10	9	6	5	4	8	4	5	6	5	8	7	5	11	4	4	6	8	9	11	11	11	11	11	Verezanantsoro	8.45714
11	10	12	12	12	12	12	12	12	12	11	11	9	5	5	3	10	4	5	7	8	12	6	8	5	12	3	9	12	11	11	12	12	12	12	Zahamena	9.48571
10	10	11	11	12	12	12	12	12	12	10	9	7	5	5	0	9	2	3	6	6	10	6	9	5	3	12	7	11	10	11	12	12	12	12	Mantadia	8.8
9	9	9	9	10	10	10	10	10	10	9	8	8	7	7	5	7	4	4	3	1	7	6	7	5	7	5	10	7	8	10	10	10	10	10	Andringitra Lowland	7.74286
7	8	7	7	7	7	7	7	7	7	7	7	7	7	7	7	7	6	6	6	5	2	7	5	5	8	7	5	8	6	8	7	7	7	7	Andohahela Parcel 1 Lowland	6.62857
5	7	6	6	7	7	9	9	8	7	5	7	7	7	7	7	8	6	6	6	7	7	7	7	7	8	7	7	7	9	8	7	8	7	7	Loky-Manambato	7.05714
2	2	1	1	2	2	3	3	3	3	2	2	2	2	2	2	3	2	2	1	2	3	2	3	3	2	2	3	3	2	3	2	2	2	2	Ambohijanahary	2.22857
7	7	3	3	1	1	6	6	4	4	8	8	8	8	8	8	8	8	8	7	7	8	8	8	8	8	8	8	7	6	7	8	1	1	1	Kirindy-Mitea	6.14286
6	5	3	3	1	1	4	5	3	4	7	7	7	7	7	7	7	7	7	6	6	7	7	7	7	7	7	7	6	6	6	0	7	1	1	Isalo	5.31429
6	5	3	3	1	1	4	5	3	3	7	7	7	7	7	7	7	7	7	6	6	7	7	7	7	7	7	7	6	5	6	0	1	7	0	Analavelona	5.22857
7	6	4	4	2	2	4	5	3	3	8	8	8	8	8	8	8	8	8	7	7	8	8	8	8	8	8	8	7	6	7	1	2	1	8	Mikea	6.11429

## Sheet: Table D 
Table D. Total non-primate (TLNP) complementarity data
Ankarana	Ankarafantsika	Namoroka	Bemaraha	Kirindy CFPF	Zombitse-Vohibasia	Tsimanampetsotsa	Beza Mahafaly	Berenty	Andohahela Parcel 2	Montagne d'Ambre	Manongarivo Subhumid	Tsaratanana Subhumid	Marojejy Subhumid	Anjanaharibe-Sud subhumid	Analamazaotra	Ambohitantely	Anjozorobe	Tsinjoarivo	Ranomafana	Andringitra Subhumid	Andohahela Parcel 1 Subhumid	Marojejy Lowland	Masoala	Verezanantsoro	Zahamena	Mantadia	Andringitra Lowland	Andohahela Parcel 1 Lowland	Loky-Manambato	Ambohijanahary	Kirindy-Mitea	Isalo	Analavelona	Mikea		Mean Complementarity
9	4	5	5	4	5	5	5	5	6	2	1	6	5	5	4	6	4	5	4	4	5	3	3	4	4	4	6	5	2	4	4	5	6	6	Ankarana	4.57143
4	9	5	5	3	4	4	4	5	6	4	2	4	3	5	5	5	5	5	5	5	6	4	4	5	5	6	6	5	3	5	3	5	6	5	Ankarafantsika	4.71429
3	3	7	0	3	3	3	3	3	4	4	3	5	4	4	4	4	4	4	4	4	5	4	4	4	4	4	5	4	3	3	3	3	4	4	Namoroka	3.71429
4	5	2	9	5	5	5	5	5	6	6	5	6	5	5	5	6	5	6	5	5	6	5	6	5	3	6	5	5	5	5	5	6	5	6	Bemaraha	5.22857
7	6	8	8	12	4	5	5	6	7	8	6	8	9	9	9	8	8	9	9	8	9	8	8	9	9	9	9	9	7	6	4	8	6	6	Kirindy CFPF	7.6
4	3	4	4	0	8	1	1	2	2	5	4	6	5	5	5	5	5	5	5	5	6	5	5	5	5	5	6	5	4	4	1	4	3	2	Zombitse-Vohibasia	4.11429
4	3	4	4	1	1	8	1	2	3	5	4	6	5	5	5	5	5	5	5	5	6	5	5	5	5	5	6	4	4	4	1	4	4	2	Tsimanampetsotsa	4.17143
3	2	3	3	0	0	0	7	1	2	4	3	5	4	4	4	4	4	4	4	4	5	4	4	4	4	4	5	4	3	3	0	3	3	1	Beza Mahafaly	3.2
2	2	2	2	0	0	0	0	6	1	3	2	4	3	3	3	3	3	3	3	3	4	3	3	3	3	3	4	3	2	2	0	2	2	1	Berenty	2.37143
2	2	2	2	0	0	0	0	0	5	3	2	4	3	3	3	3	3	3	3	3	3	3	3	3	3	3	3	3	2	2	0	2	1	1	Andohahela Parcel 2	2.22857
9	11	13	13	12	13	13	13	13	14	16	2	4	6	4	6	8	4	5	4	4	4	6	5	7	7	6	9	6	7	10	12	13	14	13	Montagne d'Ambre	8.74286
15	15	18	18	16	18	18	18	18	19	9	22	4	7	6	11	12	8	10	11	9	9	12	10	13	15	12	14	12	13	15	17	18	18	19	Manongarivo Subhumid	13.6857
24	22	25	24	23	25	25	25	25	26	15	10	27	8	6	14	16	7	10	10	10	10	16	12	14	20	14	17	16	18	21	24	25	26	25	Tsaratanana Subhumid	18.1429
23	22	24	23	23	24	24	24	24	25	16	12	8	27	2	13	16	5	8	8	11	9	16	14	14	21	13	19	15	18	21	23	24	25	25	Marojejy Subhumid	17.6857
26	26	27	26	27	27	27	27	27	28	18	14	9	5	30	13	19	6	9	7	12	9	17	15	14	22	14	19	15	22	24	27	27	28	27	Anjanaharibe-Sud subhumid	19.7143
17	17	18	17	18	18	18	18	18	19	12	10	8	7	4	22	13	5	6	3	6	6	9	7	10	14	7	9	11	14	17	18	18	19	18	Analamazaotra	12.8857
10	9	10	10	10	10	10	10	10	11	5	3	2	3	2	5	13	1	2	5	3	3	6	4	6	8	6	8	6	7	8	10	10	10	10	Ambohitantely	7.02857
23	22	23	22	23	23	23	23	23	24	16	11	7	5	4	12	14	30	6	7	9	7	15	14	13	20	11	16	13	19	20	23	23	24	23	Anjozorobe	16.8857
21	21	22	22	22	22	22	22	22	23	15	11	8	6	4	10	12	2	25	6	6	6	16	11	11	16	10	14	11	18	15	22	22	23	22	Tsinjoarivo	15.4571
23	24	25	24	25	25	25	25	25	26	16	16	11	9	5	9	20	5	9	28	9	7	16	13	14	19	10	16	13	21	21	25	25	26	25	Ranomafana	18.1429
20	21	22	21	21	22	22	22	22	23	14	12	8	8	7	9	12	8	6	6	25	6	16	13	13	15	10	12	12	17	18	22	22	22	22	Andringitra Subhumid	15.7429
16	17	18	18	17	18	18	18	18	18	10	8	7	6	4	8	10	1	4	4	5	25	12	7	8	11	6	10	8	13	14	18	18	17	18	Andohahela Parcel 1 Subhumid	12.2286
9	10	12	11	11	12	12	12	12	13	5	5	4	4	2	2	8	2	6	3	6	4	15	2	3	8	5	7	7	8	11	11	12	13	12	Marojejy Lowland	7.97143
14	15	17	17	16	17	17	17	17	18	9	8	6	7	5	5	11	4	6	5	8	5	7	20	5	10	7	10	10	12	15	16	17	18	17	Masoala	11.6571
14	15	16	15	16	16	16	16	16	17	10	8	6	6	3	7	12	2	5	5	7	4	7	4	19	8	7	9	6	12	14	16	16	17	16	Verezanantsoro	10.9429
7	8	9	9	9	9	9	9	9	10	3	8	5	6	4	4	7	2	3	3	2	3	5	2	1	12	3	4	3	4	7	9	9	10	9	Zahamena	6.17143
15	17	17	16	17	17	17	17	17	16	10	10	7	6	4	5	13	1	5	2	5	3	10	7	8	11	20	8	8	13	14	17	17	18	17	Mantadia	11.5714
12	12	13	12	12	13	13	13	13	13	8	7	5	7	4	4	10	2	4	3	2	1	7	5	5	7	3	15	4	9	11	13	13	12	13	Andringitra Lowland	8.57143
13	13	14	13	14	14	14	14	14	15	7	7	6	5	2	7	10	1	3	2	4	1	9	7	4	8	5	6	17	10	11	14	14	15	14	Andohahela Parcel 1 Lowland	9.34286
6	6	8	8	7	8	8	8	8	9	3	3	3	3	4	5	6	4	5	5	4	5	5	4	5	4	5	6	5	12	7	7	8	9	9	Loky-Manambato	6.05714
4	5	5	5	4	5	5	5	5	6	3	2	3	3	3	4	4	1	3	2	2	2	5	4	4	4	3	5	3	4	8	5	5	5	6	Ambohijanahary	4.05714
4	3	5	5	0	2	2	2	3	4	5	4	6	5	6	6	6	6	6	6	6	7	5	5	6	6	6	7	6	4	5	9	5	5	3	Kirindy-Mitea	4.88571
1	1	1	1	1	1	1	1	1	2	2	1	3	2	2	2	2	2	2	2	2	3	2	2	2	2	2	3	2	1	1	1	5	2	2	Isalo	1.8
3	3	3	3	0	1	2	2	2	2	4	2	4	4	4	4	3	3	4	4	3	3	4	4	4	4	4	3	4	3	2	2	3	6	3	Analavelona	3.11429
6	5	6	6	3	3	3	3	4	5	6	6	7	7	6	6	6	6	6	6	6	7	6	6	6	6	6	7	6	6	6	3	6	6	9	Mikea	5.65714

## Sheet: Table E
Table S5. Carnivoran complementarity data	Table E. Carnivoran (CAR) complementarity data
Ankarana	Ankarafantsika	Namoroka	Bemaraha	Kirindy CFPF	Zombitse-Vohibasia	Tsimanampetsotsa	Beza Mahafaly	Berenty	Andohahela Parcel 2	Montagne d'Ambre	Manongarivo Subhumid	Tsaratanana Subhumid	Marojejy Subhumid	Anjanaharibe-Sud subhumid	Analamazaotra	Ambohitantely	Anjozorobe	Tsinjoarivo	Ranomafana	Andringitra Subhumid	Andohahela Parcel 1 Subhumid	Marojejy Lowland	Masoala	Verezanantsoro	Zahamena	Mantadia	Andringitra Lowland	Andohahela Parcel 1 Lowland	Loky-Manambato	Ambohijanahary	Kirindy-Mitea	Isalo	Analavelona	Mikea		Mean Complementarity
4	3	3	3	3	3	3	3	3	3	0	0	4	3	2	1	3	1	2	1	1	1	1	1	1	1	1	2	2	2	2	3	3	3	3	Ankarana	2.14286
1	2	1	1	1	1	1	1	1	1	1	0	1	1	1	1	1	1	1	1	1	1	1	1	1	1	1	1	1	1	1	1	1	1	1	Ankarafantsika	1
1	1	2	0	1	1	1	1	1	1	1	1	2	1	1	1	1	1	1	1	1	1	1	1	1	1	1	1	1	1	1	1	1	1	1	Namoroka	1.02857
1	1	0	2	1	1	1	1	1	1	1	1	2	1	1	1	1	1	1	1	1	1	1	1	1	1	1	1	1	1	1	1	1	1	1	Bemaraha	1.02857
1	1	1	1	2	1	1	1	1	1	1	1	2	1	1	1	1	1	1	1	1	1	1	1	1	1	1	1	1	1	0	1	1	1	1	Kirindy CFPF	1.02857
0	0	0	0	0	1	0	0	0	0	0	0	1	0	0	0	0	0	0	0	0	0	0	0	0	0	0	0	0	0	0	0	0	0	0	Zombitse-Vohibasia	0.0571429
1	1	1	1	1	1	2	1	1	1	1	1	2	1	1	1	1	1	1	1	1	1	1	1	1	1	1	1	1	1	1	1	1	1	1	Tsimanampetsotsa	1.05714
0	0	0	0	0	0	0	1	0	0	0	0	1	0	0	0	0	0	0	0	0	0	0	0	0	0	0	0	0	0	0	0	0	0	0	Beza Mahafaly	0.0571429
0	0	0	0	0	0	0	0	1	0	0	0	1	0	0	0	0	0	0	0	0	0	0	0	0	0	0	0	0	0	0	0	0	0	0	Berenty	0.0571429
0	0	0	0	0	0	0	0	0	1	0	0	1	0	0	0	0	0	0	0	0	0	0	0	0	0	0	0	0	0	0	0	0	0	0	Andohahela Parcel 2	0.0571429
0	3	3	3	3	3	3	3	3	3	4	1	4	3	2	1	3	1	2	1	1	1	1	1	1	1	1	2	2	3	2	3	3	3	3	Montagne d'Ambre	2.2
1	2	3	3	3	3	3	3	3	3	1	4	3	3	2	2	3	2	2	2	2	2	2	2	2	2	2	2	2	3	3	3	3	3	3	Manongarivo Subhumid	2.48571
2	1	2	2	2	2	2	2	2	2	2	1	2	1	1	1	2	1	1	1	1	1	2	1	1	1	1	1	1	1	1	2	2	2	2	Tsaratanana Subhumid	1.48571
1	1	1	1	1	1	1	1	1	1	1	1	1	2	0	0	1	0	0	0	0	0	1	0	0	0	0	0	0	0	0	1	1	1	1	Marojejy Subhumid	0.6
1	2	2	2	2	2	2	2	2	2	1	1	2	1	3	0	2	0	0	0	0	0	1	0	0	0	0	0	0	1	1	2	2	2	2	Anjanaharibe-Sud subhumid	1.14286
1	2	2	2	2	2	2	2	2	2	1	1	2	1	0	4	2	0	0	0	0	0	1	0	0	0	0	0	0	1	1	2	2	2	2	Analamazaotra	1.17143
0	0	0	0	0	0	0	0	0	0	0	0	1	0	0	0	1	0	0	0	0	0	0	0	0	0	0	0	0	0	0	0	0	0	0	Ambohitantely	0.0571429
0	0	0	0	0	0	0	0	0	0	0	0	1	0	0	0	0	5	0	0	0	0	0	0	0	0	0	0	0	0	0	0	0	0	0	Anjozorobe	0.171429
2	3	3	3	3	3	3	3	3	3	2	2	3	2	1	1	1	0	4	0	1	0	2	0	0	0	0	0	0	2	2	3	3	3	3	Tsinjoarivo	1.82857
2	4	4	4	4	4	4	4	4	4	2	3	4	3	2	1	4	0	1	5	1	0	2	0	0	0	0	1	1	3	2	4	4	4	4	Ranomafana	2.54286
1	3	3	3	3	3	3	3	3	3	1	2	3	2	1	0	3	0	1	0	4	0	1	0	0	0	0	1	1	2	1	3	3	3	3	Andringitra Subhumid	1.8
2	4	4	4	4	4	4	4	4	4	2	3	4	3	2	1	4	0	1	0	1	5	2	0	0	0	0	1	1	3	2	4	4	4	4	Andohahela Parcel 1 Subhumid	2.54286
0	2	2	2	2	2	2	2	2	2	0	1	3	2	1	0	2	0	1	0	0	0	3	0	0	0	0	1	1	2	1	2	2	2	2	Marojejy Lowland	1.25714
3	5	5	5	5	5	5	5	5	5	3	4	5	4	3	2	5	1	2	1	2	1	3	6	0	0	1	2	2	4	3	5	5	5	5	Masoala	3.48571
3	5	5	5	5	5	5	5	5	5	3	4	5	4	3	2	5	1	2	1	2	1	3	0	6	0	1	2	2	4	3	5	5	5	5	Verezanantsoro	3.48571
3	5	5	5	5	5	5	5	5	5	3	4	5	4	3	2	5	1	2	1	2	1	3	0	0	6	1	2	2	4	3	5	5	5	5	Zahamena	3.48571
2	4	4	4	4	4	4	4	4	4	2	3	4	3	2	1	4	0	1	0	1	0	2	0	0	0	5	1	1	3	2	4	4	4	4	Mantadia	2.54286
2	3	3	3	3	3	3	3	3	3	2	2	3	2	1	2	3	0	0	0	1	0	2	0	0	0	0	4	0	2	2	3	3	3	3	Andringitra Lowland	1.91429
2	3	3	3	3	3	3	3	3	3	2	2	3	2	1	1	3	0	0	0	1	0	2	0	0	0	0	0	4	2	2	3	3	3	3	Andohahela Parcel 1 Lowland	1.88571
1	1	1	1	1	1	1	1	1	1	1	1	1	0	0	0	1	0	0	0	0	0	1	0	0	0	0	0	0	2	0	1	1	1	1	Loky-Manambato	0.6
1	2	2	2	2	2	2	2	2	2	1	2	2	1	1	0	2	0	1	0	0	0	1	0	0	0	0	1	1	1	3	2	2	2	2	Ambohijanahary	1.25714
1	1	1	1	0	1	1	1	1	1	1	1	2	1	1	1	1	1	1	1	1	1	1	1	1	1	1	1	1	1	1	2	1	1	1	Kirindy-Mitea	1.02857
0	0	0	0	0	0	0	0	0	0	0	0	1	0	0	0	0	0	0	0	0	0	0	0	0	0	0	0	0	0	0	0	1	0	0	Isalo	0.0571429
0	0	0	0	0	0	0	0	0	0	0	0	1	0	0	0	0	0	0	0	0	0	0	0	0	0	0	0	0	0	0	0	0	1	0	Analavelona	0.0571429
1	1	1	1	1	1	1	1	1	1	1	1	2	1	1	1	1	1	1	1	1	1	1	1	1	1	1	1	1	1	1	1	1	1	2	Mikea	1.05714

## Sheet: Table F
Table F. Afrosoricid (AFR) complementarity data
Ankarana	Ankarafantsika	Namoroka	Bemaraha	Kirindy CFPF	Zombitse-Vohibasia	Tsimanampetsotsa	Beza Mahafaly	Berenty	Andohahela Parcel 2	Montagne d'Ambre	Manongarivo Subhumid	Tsaratanana Subhumid	Marojejy Subhumid	Anjanaharibe-Sud subhumid	Analamazaotra	Ambohitantely	Anjozorobe	Tsinjoarivo	Ranomafana	Andringitra Subhumid	Andohahela Parcel 1 Subhumid	Marojejy Lowland	Masoala	Verezanantsoro	Zahamena	Mantadia	Andringitra Lowland	Andohahela Parcel 1 Lowland	Loky-Manambato	Ambohijanahary	Kirindy-Mitea	Isalo	Analavelona	Mikea		Mean Complementarity
3	0	1	1	0	1	1	1	1	2	0	0	0	1	1	1	1	1	1	1	1	2	0	0	1	1	1	2	1	0	1	0	1	2	1	Ankarana	0.914286
0	3	1	1	0	1	1	1	1	2	0	0	0	0	1	1	1	1	1	1	1	2	0	0	1	1	1	2	1	0	1	0	1	2	1	Ankarafantsika	0.885714
1	1	3	0	1	1	1	1	1	2	1	1	1	2	1	1	1	1	1	1	1	2	1	1	1	1	1	2	1	1	1	1	1	2	1	Namoroka	1.17143
1	1	0	3	1	1	1	1	1	2	1	1	1	2	1	1	1	1	1	1	1	2	1	1	1	1	2	1	1	1	1	1	2	1	1	Bemaraha	1.17143
4	4	5	5	7	2	3	3	3	4	4	3	3	5	5	5	4	4	5	5	4	5	4	4	5	5	5	5	5	4	4	2	5	3	3	Kirindy CFPF	4.17143
3	3	3	3	0	5	1	1	1	1	3	3	3	4	3	3	3	3	3	3	3	4	3	3	3	3	3	4	3	3	3	1	3	2	1	Zombitse-Vohibasia	2.68571
2	2	2	2	0	0	4	0	0	1	2	2	2	3	2	2	2	2	2	2	2	3	2	2	2	2	2	3	2	2	2	0	2	2	0	Tsimanampetsotsa	1.77143
2	2	2	2	0	0	0	4	0	1	2	2	2	3	2	2	2	2	2	2	2	3	2	2	2	2	2	3	2	2	2	0	2	2	0	Beza Mahafaly	1.77143
2	2	2	2	0	0	0	0	4	1	2	2	2	3	2	2	2	2	2	2	2	3	2	2	2	2	2	3	2	2	2	0	2	2	0	Berenty	1.77143
2	2	2	2	0	0	0	0	0	3	2	2	2	3	2	2	2	2	2	2	2	2	2	2	2	2	2	2	2	2	2	0	2	1	0	Andohahela Parcel 2	1.62857
6	6	7	7	6	7	7	7	7	8	9	1	0	2	2	4	3	2	2	3	2	3	4	3	5	4	2	6	4	2	6	6	7	8	7	Montagne d'Ambre	4.71429
9	9	10	10	8	10	10	10	10	11	4	12	0	3	3	6	4	2	4	5	4	3	7	5	7	8	5	9	7	6	8	9	10	10	10	Manongarivo Subhumid	7.08571
14	14	15	15	13	15	15	15	15	16	8	5	17	4	4	9	7	3	5	7	6	6	10	7	10	12	7	12	11	10	13	14	15	16	15	Tsaratanana Subhumid	10.8571
14	14	15	15	14	15	15	15	15	16	9	7	3	16	1	9	8	3	4	5	7	5	10	7	9	13	7	14	10	11	14	14	15	16	15	Marojejy Subhumid	10.8571
14	14	14	14	14	14	14	14	14	15	9	7	3	1	16	8	7	2	3	4	6	4	10	7	8	12	6	13	9	11	13	14	14	15	14	Anjanaharibe-Sud subhumid	10.2
9	9	9	9	9	9	9	9	9	10	6	5	3	4	3	11	5	3	2	3	3	4	6	4	7	8	3	7	8	7	9	9	9	10	9	Analamazaotra	6.82857
9	9	9	9	9	9	9	9	9	10	5	3	1	3	2	5	11	1	2	5	3	3	6	4	6	8	5	8	6	7	7	9	9	9	9	Ambohitantely	6.51429
15	15	15	15	15	15	15	15	15	16	10	7	3	4	3	9	7	17	3	5	6	4	11	8	9	13	6	12	9	12	13	15	15	16	15	Anjozorobe	10.9429
14	14	14	14	14	14	14	14	14	15	10	8	4	4	3	7	7	2	16	5	4	5	11	8	9	12	7	12	9	12	9	14	14	15	14	Tsinjoarivo	10.3429
11	11	11	11	11	11	11	11	11	12	7	6	3	2	1	5	7	1	2	13	4	3	9	7	8	10	3	10	7	9	10	11	11	12	11	Ranomafana	8.08571
12	12	12	12	11	12	12	12	12	13	8	6	3	4	4	6	3	6	2	5	14	4	11	8	9	9	6	8	8	9	11	12	12	12	12	Andringitra Subhumid	8.91429
13	13	13	13	12	13	13	13	13	13	8	5	3	3	2	7	6	1	3	4	4	14	10	7	8	11	5	9	7	10	11	13	13	12	13	Andohahela Parcel 1 Subhumid	9.08571
4	4	5	5	4	5	5	5	5	6	2	2	0	1	1	2	2	1	2	3	4	3	7	0	2	4	2	5	4	2	5	4	5	6	5	Marojejy Lowland	3.48571
7	7	8	8	7	8	8	8	8	9	4	3	0	1	1	3	3	1	2	4	4	3	3	10	4	7	3	7	6	5	8	7	8	9	8	Masoala	5.48571
6	6	6	6	6	6	6	6	6	7	4	3	1	1	0	4	3	0	1	3	3	2	3	2	8	4	3	6	2	4	6	6	6	7	6	Verezanantsoro	4.25714
3	3	3	3	3	3	3	3	3	4	0	4	0	2	1	2	2	1	1	2	0	2	2	2	1	5	1	2	1	0	3	3	3	4	3	Zahamena	2.22857
10	10	10	10	10	10	10	10	10	9	5	5	2	3	2	4	6	1	3	2	4	3	7	5	7	8	12	7	6	7	9	10	10	11	10	Mantadia	7.08571
5	5	5	5	4	5	5	5	5	5	3	3	1	4	3	2	3	1	2	3	0	1	4	3	4	3	1	6	3	3	4	5	5	4	5	Andringitra Lowland	3.57143
6	6	6	6	6	6	6	6	6	7	3	3	2	2	1	5	3	0	1	2	2	1	5	4	2	4	2	5	8	4	5	6	6	7	6	Andohahela Parcel 1 Lowland	4.28571
4	4	5	5	4	5	5	5	5	6	0	1	0	2	2	3	3	2	3	3	2	3	2	2	3	2	2	4	3	7	5	4	5	6	5	Loky-Manambato	3.48571
2	2	2	2	1	2	2	2	2	3	1	0	0	2	1	2	0	0	1	1	1	1	2	2	2	2	1	2	1	2	4	2	2	2	2	Ambohijanahary	1.6
2	2	3	3	0	1	1	1	1	2	2	2	2	3	3	3	3	3	3	3	3	4	2	2	3	3	3	4	3	2	3	5	3	3	1	Kirindy-Mitea	2.48571
0	0	0	0	0	0	0	0	0	1	0	0	0	1	0	0	0	0	0	0	0	1	0	0	0	0	0	1	0	0	0	0	2	1	0	Isalo	0.2
3	3	3	3	0	1	2	2	2	2	3	2	2	4	3	3	2	2	3	3	2	2	3	3	3	3	3	2	3	3	2	2	3	4	2	Analavelona	2.51429
3	3	3	3	1	1	1	1	1	2	3	3	3	4	3	3	3	3	3	3	3	4	3	3	3	3	3	4	3	3	3	1	3	3	5	Mikea	2.77143

## Sheet: Table G
Table G. Rodent complementarity data.
Ankarana	Ankarafantsika	Namoroka	Bemaraha	Kirindy CFPF	Zombitse-Vohibasia	Tsimanampetsotsa	Beza Mahafaly	Berenty	Andohahela Parcel 2	Montagne d'Ambre	Manongarivo Subhumid	Tsaratanana Subhumid	Marojejy Subhumid	Anjanaharibe-Sud subhumid	Analamazaotra	Ambohitantely	Anjozorobe	Tsinjoarivo	Ranomafana	Andringitra Subhumid	Andohahela Parcel 1 Subhumid	Marojejy Lowland	Masoala	Verezanantsoro	Zahamena	Mantadia	Andringitra Lowland	Andohahela Parcel 1 Lowland	Loky-Manambato	Ambohijanahary	Kirindy-Mitea	Isalo	Analavelona	Mikea		Mean Complementarity
2	1	1	1	1	1	1	1	1	1	2	1	2	1	2	2	2	2	2	2	2	2	2	2	2	2	2	2	2	0	1	1	1	1	2	Ankarana	1.51429
3	4	3	3	2	2	2	2	3	3	3	2	3	2	3	3	3	3	3	3	3	3	3	3	3	3	4	3	3	2	3	2	3	3	3	Ankarafantsika	2.82857
1	1	2	0	1	1	1	1	1	1	2	1	2	1	2	2	2	2	2	2	2	2	2	2	2	2	2	2	2	1	1	1	1	1	2	Namoroka	1.51429
2	3	2	4	3	3	3	3	3	3	4	3	3	2	3	3	4	3	4	3	3	3	3	4	3	1	3	3	3	3	3	3	3	3	4	Bemaraha	3.02857
2	1	2	2	3	1	1	1	2	2	3	2	3	3	3	3	3	3	3	3	3	3	3	3	3	3	3	3	3	2	2	1	2	2	2	Kirindy CFPF	2.4
1	0	1	1	0	2	0	0	1	1	2	1	2	1	2	2	2	2	2	2	2	2	2	2	2	2	2	2	2	1	1	0	1	1	1	Zombitse-Vohibasia	1.37143
1	0	1	1	0	0	2	0	1	1	2	1	2	1	2	2	2	2	2	2	2	2	2	2	2	2	2	2	1	1	1	0	1	1	1	Tsimanampetsotsa	1.34286
1	0	1	1	0	0	0	2	1	1	2	1	2	1	2	2	2	2	2	2	2	2	2	2	2	2	2	2	2	1	1	0	1	1	1	Beza Mahafaly	1.37143
0	0	0	0	0	0	0	0	1	0	1	0	1	0	1	1	1	1	1	1	1	1	1	1	1	1	1	1	1	0	0	0	0	0	1	Berenty	0.542857
0	0	0	0	0	0	0	0	0	1	1	0	1	0	1	1	1	1	1	1	1	1	1	1	1	1	1	1	1	0	0	0	0	0	1	Andohahela Parcel 2	0.542857
3	2	3	3	3	3	3	3	3	3	3	0	0	1	0	1	2	1	1	0	1	0	1	1	1	2	3	1	0	2	2	3	3	3	3	Montagne d'Ambre	1.82857
5	4	5	5	5	5	5	5	5	5	4	6	1	1	1	3	5	4	4	4	3	4	3	3	4	5	5	3	3	4	4	5	5	5	6	Manongarivo Subhumid	4.11429
8	7	8	7	8	8	8	8	8	8	5	4	8	3	1	4	7	3	4	2	3	3	4	4	3	7	6	4	4	7	7	8	8	8	8	Tsaratanana Subhumid	5.8
8	7	8	7	8	8	8	8	8	8	6	4	4	9	1	4	7	2	4	3	4	4	5	7	5	8	6	5	5	7	7	8	8	8	9	Marojejy Subhumid	6.22857
11	10	11	10	11	11	11	11	11	11	8	6	4	3	11	5	10	4	6	3	6	5	6	8	6	10	8	6	6	10	10	11	11	11	11	Anjanaharibe-Sud subhumid	8.37143
7	6	7	6	7	7	7	7	7	7	5	4	3	2	1	7	6	2	4	0	3	2	2	3	3	6	4	2	3	6	7	7	7	7	7	Analamazaotra	4.88571
1	0	1	1	1	1	1	1	1	1	0	0	0	0	0	0	1	0	0	0	0	0	0	0	0	0	1	0	0	0	1	1	1	1	1	Ambohitantely	0.457143
8	7	8	7	8	8	8	8	8	8	6	4	3	1	1	3	7	8	3	2	3	3	4	6	4	7	5	4	4	7	7	8	8	8	8	Anjozorobe	5.77143
5	4	5	5	5	5	5	5	5	5	3	1	1	0	0	2	4	0	5	1	1	1	3	3	2	4	3	2	2	4	4	5	5	5	5	Tsinjoarivo	3.28571
10	9	10	9	10	10	10	10	10	10	7	7	4	4	2	3	9	4	6	10	4	4	5	6	6	9	7	5	5	9	9	10	10	10	10	Ranomafana	7.51429
7	6	7	6	7	7	7	7	7	7	5	4	2	2	2	3	6	2	3	1	7	2	4	5	4	6	4	3	3	6	6	7	7	7	7	Andringitra Subhumid	5.02857
1	0	1	1	1	1	1	1	1	1	0	0	0	0	0	0	0	0	0	0	0	6	0	0	0	0	1	0	0	0	1	1	1	1	1	Andohahela Parcel 1 Subhumid	0.6
5	4	5	4	5	5	5	5	5	5	3	2	1	1	0	0	4	1	3	0	2	1	5	2	1	4	3	1	2	4	5	5	5	5	5	Marojejy Lowland	3.22857
4	3	4	4	4	4	4	4	4	4	2	1	1	2	1	0	3	2	2	0	2	1	1	4	1	3	3	1	2	3	4	4	4	4	4	Masoala	2.68571
5	4	5	4	5	5	5	5	5	5	3	1	0	1	0	1	4	1	2	1	2	1	1	2	5	4	3	1	2	4	5	5	5	5	5	Verezanantsoro	3.2
1	0	1	1	1	1	1	1	1	1	0	0	0	0	0	0	0	0	0	0	0	0	0	0	0	1	1	0	0	0	1	1	1	1	1	Zahamena	0.457143
3	3	3	2	3	3	3	3	3	3	3	2	1	0	0	0	3	0	1	0	0	0	1	2	1	3	3	0	1	3	3	3	3	3	3	Mantadia	1.94286
5	4	5	4	5	5	5	5	5	5	3	2	1	1	0	0	4	1	2	0	1	0	1	2	1	4	2	5	1	4	5	5	5	5	5	Andringitra Lowland	3.08571
5	4	5	4	5	5	5	5	5	5	2	2	1	1	0	1	4	1	2	0	1	0	2	3	2	4	3	1	5	4	4	5	5	5	5	Andohahela Parcel 1 Lowland	3.17143
1	1	2	2	2	2	2	2	2	2	2	1	2	1	2	2	2	2	2	2	2	2	2	2	2	2	3	2	2	3	2	2	2	2	3	Loky-Manambato	1.97143
1	1	1	1	1	1	1	1	1	1	1	0	1	0	1	2	2	1	1	1	1	1	2	2	2	2	2	2	1	1	1	1	1	1	2	Ambohijanahary	1.2
1	0	1	1	0	0	0	0	1	1	2	1	2	1	2	2	2	2	2	2	2	2	2	2	2	2	2	2	2	1	1	2	1	1	1	Kirindy-Mitea	1.37143
1	1	1	1	1	1	1	1	1	1	2	1	2	1	2	2	2	2	2	2	2	2	2	2	2	2	2	2	2	1	1	1	2	1	2	Isalo	1.54286
0	0	0	0	0	0	0	0	0	0	1	0	1	0	1	1	1	1	1	1	1	1	1	1	1	1	1	1	1	0	0	0	0	1	1	Analavelona	0.542857
2	1	2	2	1	1	1	1	2	2	2	2	2	2	2	2	2	2	2	2	2	2	2	2	2	2	2	2	2	2	2	1	2	2	2	Mikea	1.82857
